# Supplementary material for: Protecting Breastfeeding during the COVID-19 Pandemic: A Scoping Review of Perinatal Care Recommendations in the Context of Maternal and Child Well-Being
Source: Int J Environ Res Public Health. 2022 Mar 11;19(6):3347. doi: 10.3390/ijerph19063347 (PMC8949921; doi:10.3390/ijerph19063347)
Supplement: Supplementary file 1 [file ijerph-19-03347-s001.zip]

Archive with 6 entries (6 files):
- Suplementary Table S1 search strategy.pdf
- Supplementary Table S2 list of studies.pdf
- Supplementary Table S3.pdf
- Supplementary Table S4.pdf
- Supplementary Table S5.pdf
- Supplementary Table S6.pdf
